# Supplementary material for: Unveiling Another Dimension: Advanced Visualization of Cancer Invasion and Metastasis via Micro-CT Imaging
Source: Cancers (Basel). 2025 Mar 28;17(7):1139. doi: 10.3390/cancers17071139 (PMC11988112; doi:10.3390/cancers17071139)
Supplement: Supplementary file 1 [file cancers-17-01139-s001.zip]

Archive with 1 entries (1 files):
- cancers-3307988-supplementary.pdf
